# Supplementary material for: Risk Assessment of Perioperative Respiratory Adverse Events and Validation of the COLDS Score in Children with Upper Respiratory Tract Infection
Source: Medicina (Kaunas). 2022 Sep 23;58(10):1340. doi: 10.3390/medicina58101340 (PMC9611335; doi:10.3390/medicina58101340)
Supplement: Supplementary file 1 [file medicina-58-01340-s001.zip]

Archive with 1 entries (1 files):
- Proofread_medicina-1868449-supplementary_revised.pdf
